# Supplementary material for: Single-Cell Genomics Reveals a Diverse Metabolic Potential of Uncultivated Desulfatiglans-Related Deltaproteobacteria Widely Distributed in Marine Sediment
Source: Front Microbiol. 2018 Sep 3;9:2038. doi: 10.3389/fmicb.2018.02038 (PMC6129605; doi:10.3389/fmicb.2018.02038)
Supplement: TABLE S1 — Sediment sampling station data for single cell sorting and 16S rRNA amplicon sequencing and relative abundance of 16S rRNA gene sequence OTUs from PCR amplicon libraries generated from the sediments. ∗Latitude-Longitude. M5: 56.103333-10.457833. Mimosa: 56° 9′ 35.889 N, 10° 28′ 7.893 E. M24: 56.111883-10.41635. M26:56.11155-10.41715. M27A: 56.111317-10.41805. M29A: 56.11075- 10.419583. SZ, sulfate zone; SMTZ, sulfate methane transition zone; MZ, methane zone. [file Table_1.xlsx]

## Sheet: Table_S1
Table S1: Sediment sampling station data for single cell sorting and 16S rRNA amplicon sequencing and relative abundance of 16S rRNA gene sequence OTUs from PCR amplicon libraries generated from the sediments.
*Latitude-Longitude. M5: 56.103333-10.457833. Mimosa: 56° 9′ 35.889 N, 10° 28′ 7.893 E. M24: 56.111883-10.41635. M26:56.11155-10.41715. M27A: 56.111317-10.41805. M29A: 56.11075- 10.419583. SZ = sulfate zone, SMTZ = sulfate methane transition zone, MZ = methane zone.
Station* (water depth)	Sampling depth (cmbsf)	Geochemical zone	Single cells	Relative abundance OTUs (%)
M5 (28m)	25	SZ	SAG13	NA
	175	MZ	SAG11, SAG14
Mimosa (16.3m)	10	SZ	SAG2 SAG3, SAG5, SAG8
				OTU_8	OTU_36	OTU_46	OTU_97	OTU_172
M5 (28m)	5	Surface	NA	0.004	0	0	0.096	0.046
	30	SZ		5.019	0.380	0.873	0.316	0.116
	50	SMTZ		3.169	0.535	0.502	0.096	0.066
	110	MZ		1.465	0.489	0.107	0.104	0.064
	470	Deep MZ		0.417	0.206	0.013	0.031	0.146
				OTU_3	OTU_27	OTU_40	OTU_63	OTU_83
M24 (29 m)	44	SZ	NA	1.520	2.307	2.307	0.073	0.842
	415	SMTZ		0.876	0.560	0.703	0.194	0.448
	505	MZ		0.310	0.831	0.690	0.211	0.296
	560	Deep MZ		0.175	0.554	0.339	0.082	0.298
M26 (19 m)	9	Surface		0	0	0	5.044	0
	44	SZ		1.608	2.350	0.768	0.053	1.019
	364	SMTZ		0.346	0.736	1.094	0.180	0.082
	414	MZ		0.105	0.804	1.028	0.539	0.063
	521	Deep MZ		0.164	1.188	0.552	0.149	0.244
M27A (19 m)	12	Surface		0	0.006	0.028	4.275	0
	37	SZ		1.195	1.146	2.920	0.095	0.228
	287	SMTZ		0.270	0.798	1.094	0.159	0.048
	325	MZ		0.208	1.069	0.725	0.223	0.047
	712	Deep MZ		2.297	0.091	0.196	0.123	0
M29A (19 m)	12	Surface		0.013	0.013	0	4.636	0
	36	SZ		1.545	2.053	3.070	0.122	0.356
	245	SMTZ		0.626	1.201	1.942	0.296	0.037
	270	MZ		0.259	0.565	0.921	0.183	0.064
	720	Deep MZ		3.518	0.145	0.182	0.024	0
*Latitude-Longitude. M5: 56.103333-10.457833. Mimosa: 56° 9′ 35.889 N, 10° 28′ 7.893 E. M24: 56.111883-10.41635. M26:56.11155-10.41715. M27A: 56.111317-10.41805. M29A: 56.11075-10.419583.

## Sheet: Table_S2
Table S2: Pairwise 16S rRNA % dissimilarity between cultured Desulfatiglans isolates and SAGs as well as pairwise Average Nucleotide Identity (ANI) and Average Amino acid Identity (AAI) values.
*BBH = pairwise bidirectional best nSimScan hits (Markowitz et al., 2014).
	ANI (# BBH*)
	D. anilini	SAG 3	SAG 13	SAG 8	SAG 5	NaphS2	SAG 14	SAG 2	SAG 11
D.anilini		70 (170)	70 (140)	70 (182)	69 (88)	69 (822)	70 (62)	69 (89)	67 (71)
SAG 3	0.072		74 (126)	73 (171)	72 (104)	69 (268)	71 (89)	73 (105)	72 (59)
SAG 13	0.069	0.052		75 (121)	75 (93)	71 (182)	74 (46)	71 (38)	74 (42)
SAG 8	0.064	0.073	0.060		74 (117)	70 (252)	72 (59)	73 (57)	71 (27)
SAG 5	0.062	0.073	0.054	0.049		69 (128)	73 (29)	73 (39)	70 (22)
NaphS2	0.084	0.081	0.069	0.072	0.074		70 (96)	70 (107)	70 (103)
SAG 14	0.102	0.101	0.100	0.094	0.098	0.113		72 (29)	74 (102)
	16S rRNA distances
* BBH: pairwise bidrectional best nSimScan hits
	AAI
	D. anilini	SAG 3	SAG 13	SAG 8	SAG 5	NaphS2	SAG 2	SAG 11	SAG 14
D.anilini		66	67	67	66	66	64	61	64
SAG 3	544		69	71	68	66	69	63	66
SAG 13	349	198		71	70	66	67	64	64
SAG 8	470	294	169		72	68	68	62	65
SAG 5	266	194	137	158		65	67	64	64
NaphS2	1485	594	379	483	283		65	62	64
SAG2	209	183	68	113	77	245		64	67
SAG11	197	153	89	75	62	198	71		72
SAG 14	315	201	128	149	96	327	70	141
	# proteins used for calculation of AAI

## Sheet: Table_S3
Table S3: OTU 16S rRNA amplicon sequence and short SAG 16S rRNA sequence identity shared with cultured Desulfatiglans and full length 16S rRNA sequences of SAGs.
	SAG2	SAG11	OTU_3	OTU_27	OTU_40	OTU_63	OTU_83	OTU_8	OTU_36	OTU_46	OTU_97	OTU_172
sequence length	861 bp	281 bp	189 bp	189 bp	189 bp	189 bp	189 bp	426 bp	426 bp	426 bp	426 bp	426 bp
	% identity blastn
D.anilini	93	89	85	85	84	NA	83	89	87	88	93	91
NaphS2	90	87	85	85	84	90	83	87	86	87	93	91
SAG3	94	91	88	87	87	95	86	89	89	89	95	95
SAG5	93	90	87	86	87	93	85	89	88	89	95	93
SAG8	93	91	89	88	88	94	86	90	90	90	94	93
SAG13	95	90	87	86	86	93	85	88	87	89	96	93
SAG14	89	98	96	96	96	90	93	94	94	96	90	90
	Affiliation
	group 1	group 2	group 2	group 2	group 2	group 2	group 2	group 2	group 2	group 2	group 1	group 1

## Sheet: Table_S4
Table S4: Locus tags for genes involved in dissimilatory sulfate reduction, sulfate transport and the electron transport chain in group 1 and 2 SAGs.
Dissimlatory sulfate reduction and electron transport chain
Sulfate transport
Gene name/Function	Evidence	SAG2	SAG 3	SAG 5	SAG8	SAG11	SAG13	SAG14
DASS family	Pfam00939	_	_	_	Ga0151390_103181	_	Ga0167620_10012 Ga0167620_100110 Ga0167620_100115	_
CysPit	Pfam01384	Ga0151391_10842	Ga0151392_101351	–	Ga0151390_1000432	–	–	Ga0167621_11792
CysZ	COG2981	–	–	Ga0151095_10801	–	–	–	–
Sulfate reduction pathway enzymes
Function/enyzme	Evidence	SAG2	SAG 3	SAG 5	SAG8	SAG11	SAG13	SAG14
sulfate adenylyltransferase sat	TIGR00339	–	Ga0151392_101211	Ga0151095_101811	–	–	Ga0167620_10354	–
adenylylsulfate reductase beta subunit aprA	TIGR02061	Ga0151391_10278	–	Ga0151095_10189	Ga0151390_100186	–	–	–
adenylylsulfate reductase beta subunit aprB	TIGR02060	–	–	Ga0151095_101810	Ga0151390_100185	–	–	–
dissimilatory sulfite reductase alpha subunit dsrA	TIGR02064	–	Ga0151392_1005514	–	Ga0151390_102131	–	Ga0167620_10518	–
dissimilatory sulfite reductase beta subunit dsrB	TIGR02066	–	Ga0151392_1005513	–		–	Ga0167620_10517	–
DsrC/TusE protein family - sulfur relay system	TIGR03342	Ga0151391_100442	Ga0151392_101152	–	Ga0151390_102052	–	–	–
Periplasmic and cytoplasmic electron transport and proton motive force
Function/enyzme	Evidence	SAG2	SAG 3	SAG 5	SAG8	SAG11	SAG13	SAG14
cytoplasmic iron-only hydrogenase	pfam02906	–	Ga0151392_101912	–	Ga0151390_101471	–	–	Ga0167621_11742 Ga0167621_10324
heterdisulfide reductase	EC:1.8.98.1	Ga0151391_10612	Ga0151392_1000413 Ga0151392_1000414 Ga0151392_100544 Ga0151392_102991	Ga0151095_10133	Ga0151390_100154 Ga0151390_100155 Ga0151390_1001810 Ga0151390_100221 Ga0151390_100226 Ga0151390_100971	–	Ga0167620_100625	Ga0167621_11741
Complex 1 (Nuo)	EC:1.6.5.3	–	Ga0151392_102662 Ga0151392_102432 Ga0151392_100604 Ga0151392_100603 Ga0151392_1005613	Ga0151095_101514 Ga0151095_10384	Ga0151390_1000618	–	–	–
proton translocating membrane pyrophosphatase	pfam03030	–	Ga0151392_100858 Ga0151392_100857	–	–	–	–	Ga0167621_10306
electron transfer membrane protein QmoABC	KEGG KO:K16886	Ga0151391_10276 Ga0151391_10275 Ga0151391_10274		Ga0151095_10187 Ga0151095_10186 Ga0151095_10185	Ga0151390_100187 Ga0151390_100188 Ga0151390_100189	–	–	–
Rnf Complex	COG4656 COG2878 COG4657 COG4660 COG4659 COG4658	–	–	–	Ga0151390_1000630 Ga0151390_1000629 Ga0151390_1000628 Ga0151390_1000627 Ga0151390_1000626 Ga0151390_1000625	–	–	–
Formate dehydrogenase	EC:1.2.1.2	–	–	–	Ga0151390_1000623	–	Ga0167620_100621 Ga0167620_100622	–
sodium/proton antiporter	pfam00361	–	–	–	–	–	–	Ga0167621_10333 Ga0167621_10331
Cytochromes
Function/enyzme	Evidence	SAG2	SAG 3	SAG 5	SAG8	SAG11	SAG13	SAG14
Cytochrome c554 and c-prime/multiheme cytochrome	pfam13435	Ga0151391_11102	Ga0151392_1000710	Ga0151095_102613	–	Ga0167618_10303, Ga0167618_10401	–	Ga0167621_10334 Ga0167621_10545
Cytochrome c7	pfam14522	–	Ga0151392_10101	–	–	–	–	Ga0167621_10202
Multiheme cytochrome	pfam13447	–	–	–	–	–	Ga0167620_10253	–

## Sheet: Table_S5
Table S5: Locus tags for genes involved in carbon metabolism in group 1 and 2 SAGs.
Carbon metabolism
Wood-Ljungdahl pathway
Gene name	Reaction	Evidence	SAG2	SAG 3	SAG 5	SAG8	SAG11	SAG13	SAG14
Formate dehydrogenase	CO2 <> formate	TIGR01591 TIGR01553	_	_	_	_	Ga0167618_10306	Ga0167620_100622	Ga0167621_10122 Ga0167621_101414
Formate-H4F ligase	formate + H4F <> formyl-H4F	Pfam01268	_	_	Ga0151095_101121	_	_	_	_
Methenyltetrahydrofolate cyclohydrolase / methylenetetrahydrofolate dehydrogenase (NADP+)	formyl-H4F <> methenyl-H4F	pfam00763 pfam02882	_	_	Ga0151095_10922	Ga0151390_102642	_	_	Ga0167621_11322
Methenyltetrahydrofolate cyclohydrolase / methylenetetrahydrofolate dehydrogenase (NADP+)	methenyl-H4F <> methylene-H4F	pfam00763 pfam02882	This is a bifunctional enzyme, same subunits as catalyzing: Formyl-H4F <> methylene-H4F
Methylene-H4F reductase	methylene-H4F <> methyl-H4F	pfam02219 pfam12225	_	Ga0151392_1005110 Ga0151392_1005111	Ga0151095_10137 Ga0151095_10138	Ga0151390_100122 Ga0151390_100123 Ga0151390_100129 Ga0151390_1001213 Ga0151390_1001214	_	Ga0167620_10293 Ga0167620_10294	_
Methyl transferase	methyl H4F <> H4F + CH3-CfeSP	pfam00809 Uniprot: Q46389	_	Ga0151392_1000235	_	_	_	_	Ga0167621_10135 Ga0167621_10883
CO dehydrogenase	CO2 <> CO	TIGR01702	Ga0151391_10522 Ga0151391_10523	Ga0151392_1000238 Ga0151392_1000239 Ga0151392_102901	Ga0151095_100241 Ga0151095_100242 Ga0151095_10071 Ga0151095_100928 Ga0151095_100927	Ga0151390_101992 Ga0151390_101991 Ga0151390_1000723	_	_	Ga0167621_10132
Acetyl-CoA synthase beta, gamma, delta	CO + CH3-CFeSP <> acetyl-CoA	Beta: TIGR00316; Gamma:pfam03599; Delta: TIGR00381	_	Beta: Ga0151392_1000237 Gamma: Ga0151392_1000236 Gamma: Ga0151392_10060	_	Gamma: Ga0151390_102851	_	_	Beta: Ga0167621_10133 Gamma Ga0167621_10134
Acetogenesis, fermentation, TCA cycle
Function/enyzme	Evidence	SAG2	SAG 3	SAG 5	SAG8	SAG11	SAG13	SAG14
Por Pyruvate:ferredoxin oxidoreductase	pfam01558	_	_	_	Ga0151390_100169 Ga0151390_1001611	Ga0167618_100448 Ga0167618_100449 Ga0167618_100450	_	Ga0167621_10044 Ga0167621_10045 Ga0167621_10047 Ga0167621_10322 Ga0167621_10323 Ga0167621_10346
lactate dehydrogenase	EC:1.1.2.4	_	Ga0151392_100577	_	_	_	_	Ga0167621_10502 Ga0167621_10325
fumarate reductase	TIGR01812 pfam02910	_	Ga0151392_101016 Ga0151392_1000718	_	_	Ga0167618_100320 Ga0167618_101318	_	_
Alcohol dehydrogenase	pfam00465 EC:1.1.1.1	Ga0151391_10546	Ga0151392_100731 Ga0151392_101295	_	Ga0151390_100081	Ga0167618_10012	Ga0167620_10035 Ga0167620_11154	_
oxoglutarate:ferredoxin oxidoreductase	EC:1.2.7.3	_	Ga0151392_102192	_	_	Ga0167618_10732	_	_
citrate lyase	COG2301	_	Ga0151392_101274	_	_	Ga0167618_101314	_	_
citrate synthase	pfam00285	_	_	_	_	_	_	Ga0167621_10374
acetyl-CoA synthetase	EC:6.2.1.13	_	_	_	_	_	_	Ga0167621_101512
													Transmembrane	Signal peptide
													No	No
													Yes	No
													Yes	Yes
													No	No
													Yes	No

## Sheet: Table_S6
Table S6: Locus tags for rdhA genes in group 1 and 2 SAGs.
Reductive dehalogenase (rdhA) genes
Evidence	SAG2	SAG 3	SAG 5	SAG8	SAG11	SAG13	SAG14
TIGR02486	Ga0151391_10299 Ga0151391_10501 Ga0151391_10502	Ga0151392_104261	–	–	–	–	–
KO:K01563	–	–	–	–	–	Ga0167620_10611	–

## Sheet: Table_S7
Table S7: Locus tags for genes encoding enzymes involved in aromatic compound degradation in group 1 and 2 SAGs. Locus tags in italics indicates a putative gene.
Aromatic compund degradation
Anaerobic aromatic ring activation
Gene name	Function/Enzyme	SAG2	SAG 3	SAG 5	SAG8	SAG11	SAG13	SAG14
ubiD	Phenylphosphate carboxylase alpha/beta subunit	–	Ga0151392_100081	–	Ga0151390_100295	–	–	–
–	Phenylphosphate carboxylase gamma subunit	–	–	–	–	–	–	–
–	Phenylphosphate synthase subunit A	–	–	–	–	–	–	–
–	Phenylphosphate synthase subunit B	–	–	–	Ga0151390_100294	–	–	–
Anaerobic degradation of benzoyl-CoA
Gene name	Function/Enzyme	SAG2	SAG 3	SAG 5	SAG8	SAG11	SAG13	SAG14
Initial step ATP-dependent pathway
bcrA/bzdQ	ATP-dependent benzoyl-CoA reductase, subunit A	Ga0151391_11222 (TIGR03192 )	Ga0151392_1000112 (TIGR02259)	–	Ga0151390_1000341 (TIGR02259)	–	Ga0167620_10195 (TIGR02259)	Ga0167621_11032 (TIGR03192 )
bcrB, TIGR02260	ATP-dependent benzoyl-CoA reductase, subunit B	–	–	–	Ga0151390_1000342 (TIGR02260)	–	–	–
bcrC	ATP-dependent benzoyl-CoA reductase, subunit C	–	Ga0151392_1000110 (TIGR02263)	Ga0151095_101115 (TIGR02263)	Ga0151390_1000343 (TIGR02263)	Ga0167618_10332 (TIGR02263)	–	–
bcrD	ATP-dependent benzoyl-CoA reductase, subunit D	–	Ga0151392_100796 (TIGR02261)	–	Ga0151390_1000340 (TIGR02261)	–	Ga0167620_12691 (TIGR02261)	–
Initial step ATP-independent pathway
bamB	ATP-independent benzoyl-CoA reductase, subunit B	–	–	–	Ga0151390_100211	–	–	Ga0167621_10062*
bamC	ATP-independent benzoyl-CoA reductase, subunit C	–	–	–	Ga0151390_100212	–	–	Ga0167621_10063*
bamD	ATP-independent benzoyl-CoA reductase, subunit D	–	–	–	Ga0151390_100213	–	–	Ga0167621_100613*
bamE	ATP-independent benzoyl-CoA reductase, subunit E	–	–	–	Ga0151390_100215	–	–	Ga0167621_100614*
* putatively annotated as bamBCDE genes
Subsequent steps shared between ATP-dependent and -independent pathways
dch/bzdW/bamR	Dienoyl-CoA hydratase	–	–	–	–	–	–	Ga0167621_100317
had/bzdX/bamQ	Hydroxyacyl-CoA dehydrogenase	–	–	–	–	–	–	Ga0167621_100319
oah/bamA	Oxoacyl-CoA hydrolase	–	–	–	Ga0151390_102812	–	–	Ga0167621_100318
gdh	Glutaryl-CoA dehydrogenase (non-decarboxylating)	–	Ga0151392_101902	–	Ga0151390_1000617	Ga0167618_1019	–	$$
		SAG3
BssA	benzoylsuccinyl-CoA thiolase subunit A	Ga0151392_103202
BssB	benzoylsuccinyl-CoA thiolase subunit B	Ga0151392_103203
BssE	Benzylsuccinate CoA-transferase	SAG3: Ga0151392_101702
BssF	Benzylsuccinate CoA-transferase	SAG3: Ga0151392_101703

## Sheet: Table_S8
Table S8: Locus tags of genes encoding sulfatases or sulfatase-maturating factors in group 1 and 2 SAGs.
Sulfatases
Gene name	Evidence	SAG2	SAG 3	SAG 5	SAG8	SAG11	SAG13	SAG14
Sulfatase-modifying factor enzyme 1	pfam03781	Ga0151391_10952 Ga0151391_10953	–	Ga0151095_11131	Ga0151390_101221	–	–	–
Sulfatase	pfam00884	–	Ga0151392_100841 Ga0151392_102251	–	–	Ga0167618_100244	Ga0167620_11551	Ga0167621_100139

## Sheet: Table_S9
Table S9: Locus tags of genes encoding flagellar proteins and proteins involved in chemotaxis in group 1 and 2 SAGs
Motility and Chemotaxis
Flagellar proteins
Function/enyzme	Evidence	SAG2	SAG 3	SAG 5	SAG8	SAG11	SAG13	SAG14
flagellar biosynthesis protein FlhG	KO:K04562	–	–	–	–	Ga0167618_100411	Ga0167620_12312	Ga0167621_10257
flagellar biosynthetic protein FliQ	TIGR01402	–	–	–	–	–	Ga0167620_10648	–
flagellar basal-body rod protein FlgG	pfam00460	–	–	–	–	–	Ga0167620_10576 Ga0167620_10575	–
flagellar FliJ protein	KO:K02392	–	–	–	–	–	Ga0167620_10147	–
Flagellar biogenesis protein FliO	COG3190	–	–	–	–	–	Ga0167620_10646	–
flagellar basal-body rod modification protein FlgD	KO:K02417	–	–	–	–	–	Ga0167620_10145	–
flagellar hook protein FlgE	KO:K02416	–	–	–	–	–	Ga0167620_10144	–
flagellar motor switch protein FliN/FliY	KO:K02417	–	–	–	–	–	Ga0167620_10645	–
flagellar biosynthesis protein FlhA	KO:K02400	–	–	–	–	–	Ga0167620_10577	–
flagellar biosynthetic protein FliP	KO:K02419	–	–	–	–	–	Ga0167620_10647	–
flagellar biosynthetic protein FliR	TIGR01400	–	–	–	–	–	Ga0167620_10649	–
MinD-like ATPase involved in chromosome partitioning or flagellar assembly	COG0455	–	–	–	–	–	Ga0167620_10073	–
flagellar FliL protein	KO:K02415	–	–	–	–	–	Ga0167620_10525 Ga0167620_10643	–
flagellar protein FlbD	KO:K02385	–	–	–	–	–	Ga0167620_10143	–
Flagellar assembly protein FliH	pfam02108	–	–	–	–	–	Ga0167620_10149	–
flagellar motor switch protein FliM	KO:K02416	–	–	–	–	–	Ga0167620_10644	–
flagellar biosynthesis protein FlhF	KO:K02404	–	–	–	–	–	Ga0151095_10911	–
flagellar basal-body rod protein FlgC	KO:K02388	–	–	–	–	–	Ga0151390_1002610	–
Chemotaxis
chemotaxis protein methyltransferase CheR	KO:K00575	–	–	–	–	Ga0167618_10264	Ga0167620_101022	–
chemotaxis protein MotB	KO:K02557	–	–	–	–	–	Ga0167620_10642 Ga0167620_10641	–
CheY chemotaxis protein or a CheY-like REC (receiver) domain	COG0784	–	–	–	–	–	Ga0167620_11031	–
chemotaxis protein MotA	KO:K02556	–	–	–	–	–	Ga0167620_10141	–
two-component system, unclassified family, response regulator/two-component system, chemotaxis family, response regulator CheY	KO:K03413	–	Ga0151392_104582	–	–	–	–	–
